# Supplementary material for: A GC-MS Chemotaxonomic Study on Lipophilic Compounds in the Bark of S. aucuparia subsp. sibirica Trees from the Population Growing in Akademgorodok, Novosibirsk (Russia)
Source: Metabolites. 2023 Jun 19;13(6):768. doi: 10.3390/metabo13060768 (PMC10301433; doi:10.3390/metabo13060768)
Supplement: Supplementary file 1 [file metabolites-13-00768-s001.zip]

Archive with 1 entries (1 files):
- metabolites-2389929-supplementary.pdf
